# Supplementary material for: Transcriptome Analysis of Long Non-Coding RNA in the Bovine Mammary Gland Following Dietary Supplementation with Linseed Oil and Safflower Oil
Source: Int J Mol Sci. 2018 Nov 15;19(11):3610. doi: 10.3390/ijms19113610 (PMC6274745; doi:10.3390/ijms19113610)
Supplement: Supplementary file 1 [file ijms-19-03610-s001.zip]

Archive with 8 entries (8 files):
- Supplementary File 8_lncRNA_qPCR_primer_sequences.docx
- Suppelmentary File 5_GO and KEGG pathways.xlsx
- Supplementary File 1_LncRNA Read counts_after_DE_threshold.xlsx
- Supplementary file 2_Chromosomal distribution of lncRNAs.xlsx
- Supplementary File 3_Transcript number distribution.xlsx
- Supplementary File 4_Cis genes for lncRNAs.xlsx
- Supplementary file 6_PCR Products_edit.tif
- Supplementary File 7_Ingredients and composition.docx
